# Supplementary material for: An FcRn-targeted mucosal vaccine against SARS-CoV-2 infection and transmission
Source: Nat Commun. 2023 Nov 6;14:7114. doi: 10.1038/s41467-023-42796-0 (PMC10628175; doi:10.1038/s41467-023-42796-0)
Supplement: Supplementary file 4 — Source Data [file 41467_2023_42796_MOESM4_ESM.xlsx]

## Sheet: Fig 1b
Fig 1b
			Fig 1b left panel is from the lane 4 and 5 of the fig above								Fig 1b right panel is from the lane 4 of the fig above

## Sheet: Fig 1c-e
Fig 1c
					human FcRn/B2m (ng/ml)
				4000	2000	1000	500	250	125	62.5	31.25	15.6	7.8	3.9
		PH6.0	S-Fc	1.87086	1.78142	1.58237	1.1734	0.695469	0.393212	0.192753	0.114855	0.0572349	0.0265371	0.0160959
			S	0.683957	0.397487	0.224961	0.12165	0.0614652	0.0268647	0.0127744	0.00669235	0.00547632	0.00228312	0.00126383
		PH7.4	S-Fc	0.160498	0.0947526	0.0520232	0.0290231	0.0162796	0.00807515	3.60027e-05	0.000197014	0.00115682	-0.000159638	0.000824492
			S	0.145317	0.0804721	0.0477696	0.0263798	0.0170768	0.0150525	0.00382471	0.00345011	0.0135853	0.00120213	0.0010014
					mouse FcRn/B2m (ng/ml)
				4000	2000	1000	500	250	125	62.5	31.25	15.6	7.8	3.9
		PH6.0	S-Fc	1.89821	1.6457	1.07675	0.53367	0.264467	0.127704	0.0643587	0.0279552	0.0079732	0.00266762	0
			S	0.211958	0.100365	0.0740773	0.0249712	0.0167838	0.0160611	0.00135443	0.00438769	0.00404769	0	0
		PH7.4	S-Fc	0.0451596	0.0198926	0.00815241	0.00553927	0.0081027	0.00381491	0.00211749	0.000197014	0.000197014	0.000197014	0.000185673
			S	0.00996371	0.00372352	0.00844288	0.00263011	0.000197014	0.00184357	-0.00028601	0.000867238	0.00129694	0.000197014	0.000197014
					hamster FcRn/B2m (ng/ml)
				4000	2000	1000	500	250	125	62.5	31.25	15.6	7.8	3.9
		PH6.0	S-Fc	1.27162	1.34816	1.095	1.06422	0.858862	0.662474	0.482803	0.261181	0.137787	0.0680411	0.0336138
			S	0.126232	0.0596731	0.0332059	0.0168219	0.00953958	0.00411151	0.0023165	0.00115001	0.000285788	0.00147376	0.00110369
		PH7.4	S-Fc	0.0533285	0.0256195	0.0128301	0.00585578	0.0025609	0.00111537	-0.000358291	2.95537e-05	1.5252e-05	-0.000178707	0.00197587
			S	0.0142875	0.00691774	0.00350575	0.00134671	0.000801924	0.000564652	-0.000311072	0.000309465	0.000414011	0.000537259	0.000526053
Fig 1d
					human FcrRI (ng/ml)
				400	200	100	50	25	12.5	6.25	3.125	1.563	0.782	0.391
			human IgG1	1.30762	1.3247	1.27555	1.23505	1.099	0.892087	0.641646	0.34595	0.1896	0.0981871	0.0503025
			S-Fc	1.50438	1.34442	1.30632	1.23289	1.08428	0.858631	0.566484	0.311655	0.187223	0.0981109	0.0465659
			S	0.0128407	0.00743198	0.00266876	0.00916177	0.00134419	0.0010675	0.0106647	0.000168562	0.000370268	-0.000306968	0.00113697
					mouse FcrRI (ng/ml)
				400	200	100	50	25	12.5	6.25	3.125	1.563	0.782	0.391
			mouse IgG	1.91224	1.88224	1.84503	1.67364	1.33898	0.83384	0.448222	0.212327	0.101835	0.0524988	0.0304386
			S-Fc	0.372483	0.200941	0.0979064	0.0444163	0.0110356	0.00669873	0	0	-0.000428156	0	0
			S	0.00251059	0	0	0	0.00232075	0	0	0.00761637	0	-9.68401e-05	0
					hamster FcrRI (ng/ml)
				4000	2000	1000	500	250	125	62.5	31.25	15.6	7.8	3.9
			hamster IgG2	1.84079	1.79667	1.56787	0.763883	0.370554	0.147407	0.0495135	0.00275054	-0.000301048	-0.000301048	-0.000301048
			S-Fc	1.82342	1.7663	1.30465	0.462536	0.142834	0.0469355	0.0176153	-0.000301048	-0.000301048	-0.000301048	-0.000301048
			S	0.0461686	-0.000301048	-0.000301048	-0.000301048	-0.000301048	-0.000301048	-0.000301048	-0.000301048	-0.000301048	-0.000301048	-0.000301048
Fig 1e
					human ACE2 (ng/ml)
				400	200	100	50	25	12.5	6.25	3.125	1.563	0.782	0.391
			S-Fc	1.96575	1.95169	1.9186	1.75037	1.30915	0.678197	0.470832	0.234451	0.123011	0.0571682	0.0346302
			S	1.95182	1.94197	1.90949	1.59848	1.36954	0.835752	0.418945	0.240721	0.121226	0.0482546	0.0248562
			F-Fc	0.017037	0.00721361	0.00663357	0.00527882	0.0081862	0.0131159	0.000816232	0.000548038	0.00525867	0.0070217	0.00148712
			F	0.00863754	0	0	0	0	0	0	0	0.0178047	0	0
Fig 1f
					human C1q (ug/ml)
				8	4	2	1	0.5	0.25	0.125	0.0625	0.0313	0.0156	0.0078
			RSV-F Ab (D25)	1.71039	1.54518	1.23631	1.05648	0.881464	0.538477	0.405955	0.272382	0.15119	0.0806287	0.0561848
			S-Fc	0.0169455	0.0126199	0.0225245	0.0248429	0.0166833	0.015046	0.00293539	0.0126613	0.011071	0.00486609	0.00922376
			S	0	0	0	0.00445187	-0.000415892	0.00525553	0.00309327	0.00724263	0.0041788	0	0.00362673
					mouse C1q (ug/ml)
				8	4	2	1	0.5	0.25	0.125	0.0625	0.0313	0.0156	0.0078
			RSV-F Ab (D25)	1.7705	1.76578	1.70904	1.26271	0.796926	0.517609	0.280713	0.12698	0.0523256	0.0227875	0.00200381
			S-Fc	0.000119835	0.000119835	0.000119835	0.000119835	0.000119835	0.000119835	0.000119835	0.000119835	0.000119835	0.000119835	0.000119835
			S	0.000119835	0.000119835	0.000119835	0.000119835	0.000119835	0.000119835	0.000119835	0.000119835	0.000119835	0.000119835	0.000119835

## Sheet: Fig 2b-i
Fig 2b
		Serum IgG titer (Log10)
		Mouse ID	1	2	3	4	5	6	7	8	9	10	11	12	13	14	15	16
		S-Fc/WT	4.70927	5.31133	5.0103	5.61236	6.21442	5.0103	6.21442	5.31133	5.31133	5.91339	5.31133	5.31133	5.91339	4.70927	5.61236	5.91339
		S-Fc/KO	5.31133	4.40824	4.10721	4.70927	3.50515	4.70927	5.31133	3.80618	5.31133	4.10721	2.60206	3.20412	3.80618	3.80618	3.80618
		S	5.31133	4.10721	4.10721	3.80618	3.80618	3.80618	5.0103	4.70927	3.80618	5.31133	4.40824	4.40824	5.31133	3.80618	5.0103	4.40824
		PBS	2.90309	2.60206	2.30103	2.30103	2	2	2	2.30103	2	2	2	2	2	2	2
		The results are the combined data from three independent experiments
		S-Fc/WT (6 male + 10 female); S-Fc/Ko (5 male + 10 female); S (6 male + 10 female); PBS (5 male + 10 female)
Fig 2c
		Serum nAb titer (Log10)
		Mouse ID	1	2	3	4	5	6	7	8	9	10	11	12	13	14	15	16
		S-Fc/WT	1.30103	2.20412	1.90309	2.20412	2.80618	1.60206	2.50515	1	2.50515	3.40824	1.30103	1.60206	2.80618	1	2.20412	1
		S-Fc/KO	2.50515	1	1	1	1.30103	1	1.90309	1	1	1	1	1	1.60206	1	1
		S	1.30103	1	1	1	1	1	1.30103	1	1	1.30103	1.30103	1.60206	1	1	1	1
		PBS	1	1	1	1	1	1	1	1	1	1	1	1	1	1	1
		The results are the combined data from three independent experiments
		S-Fc/WT (6 male + 10 female); S-Fc/Ko (5 male + 10 female); S (6 male + 10 female); PBS (5 male + 10 female)
Fig 2d
		Nasal IgG titer (Log10)
		Mouse ID	1	2	3	4	5	6	7	8	9	10	11	12	13
		S-Fc/WT	3.80618	2	2.60206	3.20412	2.30103	2	2.90309	2.90309	3.50515	3.50515	3.50515	2.30103	2.60206
		S-Fc/KO	1.69897	2	1.69897	2.60206	1.39794	1.39794	1.39794	1.39794	1.39794	1.39794	1.69897	1.39794	2.30103
		S	1.69897	1.39794	1.39794	2.30103	1.39794	1.39794	1.69897	1.39794	2	1.39794	1.39794	1.69897	2.60206
		PBS	1.39794	1.39794	1.39794	1.39794	1.39794	1.39794	1.39794	1.39794	1.39794	1.39794	1.39794	1.39794	1.39794
		The results are the combined data from two independent experiments
		5 males and 8 females are included in each group.
Fig 2e
		BAL IgG titer (Log10)
		Mouse ID	1	2	3	4	5	6	7	8	9	10	11	12	13
		S-Fc/WT	4.70927	3.20412	3.20412	4.40824	3.20412	3.20412	4.10721	2.60206	3.80618	3.80618	3.80618	3.50515	3.50515
		S-Fc/KO	3.20412	2.90309	2	4.10721	1.69897	1.39794	1.69897	1.39794	2.30103	1.39794	2.90309	1.39794	1.69897
		S	2.90309	2.60206	2	2.90309	2.30103	1.69897	2.60206	2.30103	2.90309	2.30103	1.39794	2.60206	3.20412
		PBS	1.39794	1.39794	1.39796	1.39794	1.39794	1.39794	1.39796	1.39794	1.39794	1.39794	1.39794	1.39794	1.39794
		The results are the combined data from two independent experiments
		5 males and 8 females are included in each group.
Fig 2f
		Nasal IgA titer (Log10)
		Mouse ID	1	2	3	4	5	6	7	8	9	10	11	12	13
		S-Fc/WT	3.10721	2.20412	4.0103	3.70927	3.40824	2.20412	2.80618	3.10721	2.80618	2.80618	4.31133	3.40824	3.70927
		S-Fc/KO	2.80618	2.80618	2.50515	1.90309	1.90309	0.69897	1.90309	2.20412	2.80618	2.20412	1.90309	1.90309	2.80618
		S	2.20412	1.30103	1.60206	3.10721	1.90309	1	2.50515	1.90309	1.90309	2.20412	1.30103	2.20412	3.10721
		PBS	0.69897	0.69897	0.69897	0.69897	0.69897	0.69897	0.69897	0.69897	0.69897	0.69897	0.69897	0.69897	0.69897
		The results are the combined data from two independent experiments
		5 males and 8 females are included in each group.
Fig 2g
		BAL IgA titer (Log10)
		Mouse ID	1	2	3	4	5	6	7	8	9	10	11	12	13
		S-Fc/WT	3.70927	1.90309	4.31133	2.80618	2.50515	1.90309	4.0103	1.90309	2.20412	3.70927	4.0103	2.80618	3.10721
		S-Fc/KO	3.70927	2.50515	1.60206	1	1.30103	1	1	2.20412	1.60206	1.30103	2.80618	2.20412	1.30103
		S	1.30103	1	1	1.30103	1.90309	1	1.30103	1.30103	1	1.30103	1.30103	2.80618	3.10721
		PBS	1	1	1	1	1	1	1	1	1	1	1	1.30103	1
		The results are the combined data from two independent experiments
		5 males and 8 females are included in each group.
Fig 2h
		Bone marrow ASCs (8 months)
		Mouse ID	1	2	3	4	5	6	7	8	9	10	11
		S-Fc/WT	81.3333	114.333	102.333	144.667	140	148.667	101.333	240	50	42.3333
		S-Fc/KO	1	1	0	16.6667	4	32.3333	5.33333	16.3333	1.33333	2.33333
		S	1.33333	15.3333	0.666667	0.333333	15.6667	2.66667	0.333333	7.66667	0	0	0.333333
		PBS	0	0	0	0	0	0	0	0	0	0
		The results are the combined data from two independent experiments.
		The spot number for each mouse is the average value from 6 replicative wells in 96-well ELISpot plate.
		S-Fc/WT (5 male + 5 female); S-Fc/Ko (5 male + 5 female); S (5 male + 6 female); PBS (5 male + 5 female)
Fig 2i
		Serum IgG titer (Log10): 8 months
		Mouse ID	1	2	3	4	5	6	7	8	9	10	11
		S-Fc/WT	5.61236	5.31133	5.31133	5.31133	5.0103	4.70927	4.40824	4.70927	4.70927	4.40824
		S-Fc/KO	3.20412	2.90309	3.80618	3.50515	3.20412	3.80618	3.50515	3.80618	2	2.90309
		S	2.90309	3.80618	2.60206	2.90309	3.20412	4.40824	3.50515	4.40824	3.80618	2.90309	2.60206
		PBS	2.60206	2.60206	2.90309	2	2	2	2	2.30103	2	2
		The results are the combined data from two independent experiments.
		S-Fc/WT (5 male + 5 female); S-Fc/Ko (5 male + 5 female); S (5 male + 6 female); PBS (5 male + 5 female)

## Sheet: Fig 3b-f,h
Fig 3b
		Serum IgG titer (Log10) in hACE2 mice
		Mouse ID	1	2	3	4	5	6	7	8	9	10	11	12	13	14	15	16
		S-Fc	5.0103	5.31133	5.61236	5.91339	5.0103	5.61236	5.31133	5.61236	5.91339	5.91339	5.61236	5.31133	5.61236	5.61236	5.91339	5.91339
		PBS	2.90309	2	2	2	2	2	2.30103	2.30103	2	2	2	2	2	2	2	2
		The results are the combined data from two independent experiments
		7 male and 9 female mice are used in each group.
Fig 3c
		Serum nAb titer (Log10) in hACE2 mice
		Mouse ID	1	2	3	4	5	6	7	8	9	10	11	12	13	14	15	16
		S-Fc	1.60206	2.50515	1.60206	1.90309	2.50515	1.60206	1.90309	2.20412	2.20412	1.90309	1.60206	1.60206	1.30103	1.60206	1.30103	1.60206
		PBS	1	1	1	1	1	1	1	1	1	1	1	1	1	1	1	1
		The results are the combined data from two independent experiments
		7 male and 9 female mice are used in each group.
Fig 3d
		hACE2 mouse body weight loss after SARS-CoV-2 challenge (ancestral strain)
			Days post-infection
		S-Fc group	d0	d1	d2	d3	d4	d5	d6	d7	d8	d9	d10	d11	d12	d13	d14
		WT1	1	0.978723	0.989362	0.950355	0.971631	0.989362	0.971631	0.964539	1	0.989362	0.98227	0.989362	0.978723	0.968085	0.964539
		WT2	1	0.958621	0.965517	0.955172	0.958621	0.972414	0.955172	0.968966	1.00345	0.97931	0.996552	1.02759	0.986207	0.97931	0.968966
		WT3	1	1.02183	1.04367	1.05677	1.04803	1.0524	1.0262	1.0131	1.05677	1.03057	1.0262	1.0262	1.0262	1.02183	1.01747
		WT4	1	0.993243	1.01014	0.97973	1.01014	1.03041	1.01014	0.996622	1.03378	1.01351	1.01351	1.01351	0.989865	0.97973	0.969595
		WT5	1	1.00755	1.01887	1.01887	1.01509	1.03019	1.02264	1.01887	1.02642	1.01509	1.01887	1.01887	1.00755	1.00377	1
		WT6	1	0.97786	0.97786	0.97417	1.01845	1.02214	1	1.01107	1.02214	1.02952	1.03321	1.02583	1.02214	1.00738	1.00738
		WT7	1	0.98524	0.97417	0.933579	0.95203	0.97048	0.96679	0.98893	1	1.01476	1.02583	0.99631	1.01476	1.01107	1
		WT8	1	1.02239	1.04851	1.04104	1.06716	1.0709	1.04851	1.04478	1.04851	1.0597	1.05224	1.04104	1.03358	1.01493	1.01493
		WT9	1	0.956044	0.970696	0.985348	1.03663	1.05128	1.01099	1.02198	0.996337	1.03297	1.04029	1.01465	1.00733	1.00366	0.996337
		WT10	1	0.990066	1.00662	1.01656	1.01656	1.03642	1.00331	1.00993	1.00993	1.04636	1.04967	1.04636	1.04305	1.02649	1.04305
		Average	1	0.989157	1.00054	0.991159	1.00943	1.0226	1.00154	1.00388	1.01973	1.02112	1.02386	1.01997	1.01094	1.00163	0.998226
		SD	0	0.0231147	0.029959	0.0407356	0.0380545	0.0344691	0.0292121	0.0245876	0.0214343	0.0243057	0.0222255	0.0177622	0.0211733	0.0195418	0.0248604
			Days post-infection
		PBS group	d0	d1	d2	d3	d4	d5	d6	d7	d8	d9	d10	d11	d12	d13	d14
		PBS1	1	0.976923	0.988462	1	0.853846	0.796154	0.773077	0.757692
		PBS2	1	0.992674	1.01465	1.01465	1.02198	0.941392	0.879121
		PBS3	1	0.941781	0.938356	0.945205	0.900685	0.815068	0.746575	0.732877	0.719178
		PBS4	1	0.974576	0.944915	0.936441	0.940678	0.864407	0.800847	0.788136
		PBS5	1	0.961832	0.980916	0.973282	0.881679	0.832061	0.812977	0.778626
		PBS6	1	0.945205	0.989726	0.90411	0.832192	0.780822	0.756849	0.743151
		PBS7	1	0.982394	1.00704	0.911972	0.834507	0.764085	0.732394
		PBS8	1	0.928287	0.972112	0.904382	0.824701	0.784861	0.760956	0.752988
		PBS9	1	0.908046	0.915709	0.885057	0.873563	0.831418	0.773946	0.762452	0.754789
		PBS10	1	1.00769	1.00769	0.946154	0.861538	0.784615	0.738462
		Average	1	0.961941	0.975958	0.942126	0.882537	0.819488	0.777521	0.759417	0.736984
		SD	0	0.0308472	0.0331047	0.0430427	0.0602637	0.0524113	0.0439415	0.0192191	0.0251809
		The results are the combined data from two independent experiments
		5 male and 5 female mice are used in each group.
Fig 3e
		Survival of hACE2 mice after SARS-CoV-2 challenge (ancestral strain)
		S-Fc group	Survival (0)/Death(1)		Days		PBS group	Survival (0)/Death(1)		Days
		WT1	0		14		PBS1	1		7
		WT2	0		14		PBS2	1		7
		WT3	0		14		PBS3	1		8
		WT4	0		14		PBS4	1		8
		WT5	0		14		PBS5	1		8
		WT6	0		14		PBS6	1		7
		WT7	0		14		PBS7	1		7
		WT8	0		14		PBS8	1		7
		WT9	0		14		PBS9	1		8
		WT10	0		14		PBS10	1		7
		The results are the combined data from two independent experiments
		5 male and 5 female mice are used in each group.
Fig 3f
		Virus titer (Log 10) in hACE2 mice (5 dpi)
				S-Fc group						PBS group
		Nasal turbinate		0.511883	0.511883	0.511883	0.511883	0.511883	0.511883	1.84634	2.1784	0.511883	2.01157	2.14333	2.1784
		Lung		0.511883	0.511883	0.511883	0.511883	0.511883	0.511883	3.1784	3.74284	2.84634	4.51188	2.1784	4.01157
		Brain		0.511883	0.511883	0.511883	0.511883	0.511883	0.511883	6.01157	6.51188	5.1784	8.17898	7.01157	7.01157
		2 male and 3 female mice are used in each group.
Fig 3h
		Lung histopathology score
		S-Fc group	PBS group
		1	2
		1	2
		0.5	3
		2	3
		2	3
		2	3
		2 male and 4 female mice are used in each group.

## Sheet: Fig 4b-d, g-j
Fig 4b
		hACE2 mouse body weight loss after Delta strain challenge
			Days post-infection
		S-Fc group	d0	d1	d2	d3	d4	d5	d6	d7	d8	d9	d10	d11	d12	d13	d14
		WT1	1	1.01439	1.0036	1.01439	1.03237	1.03597	1.02878	1.02518	1	1.01439	0.992806	0.992806	1.01799	1.01079	1.01439
		WT2	1	1.01361	0.996599	0.996599	0.996599	0.979592	0.972789	0.942177	0.945578	0.92517	0.928571	0.921769	0.921769	0.94898	0.94898
		WT3	1	0.908475	0.935593	0.959322	0.942373	0.898305
		WT4	1	0.988189	0.984252	1.01181	1.01969	1.02756	1.06299	1.02362	1.0315	1.01575	1.01969	1.01969	1.01575	1.0315	1.02362
		WT5	1	0.981982	1.02703	1.05856	1.04505	1.05405	1.04054	1.02252	1.0045	1.02703	1.02703	1.01351	1	1.01802	1.01351
		WT6	1	1.015	1.05	1.08	1.065	1.08	1.065	1.04	1.02	1.035	1.04	1.03	1.03	1.07	1.075
		Average	1	0.98694	0.999511	1.02011	1.01685	1.01258	1.03402	1.0107	1.00032	1.00347	1.00162	0.995555	0.9971	1.01586	1.0151
		SD	0	0.0410726	0.0391146	0.0433928	0.0431726	0.0650908	0.0374779	0.0389562	0.0330663	0.0445812	0.0443246	0.0434258	0.0434442	0.0438148	0.0448207
			Days post-infection
		PBS group	d0	d1	d2	d3	d4	d5	d6	d7	d8	d9	d10	d11	d12	d13	d14
		PBS1	1	0.985294	0.981618	0.959559	0.952206	0.893382	0.838235	0.805147	0.797794
		PBS2	1	0.965347	0.990099	1.0099	1.0099	0.970297	0.816832	0.762376
		PBS3	1	0.95283	0.929245	0.929245	0.962264	0.957547	0.830189	0.745283	0.716981
		PBS4	1	1.02451	1.03431	1.02451	0.921569	0.789216	0.75
		PBS5	1	1.03015	1.05528	1.05528	1.0603	0.984925	0.889447	0.844221	0.809045
		Average	1	0.991626	0.99811	0.995698	0.981248	0.919073	0.824941	0.789257	0.774607
		SD	0	0.0346458	0.0491356	0.0507529	0.0543965	0.080566	0.050118	0.0444591	0.0502214
		6 male are used in S-Fc group and 5 male are used in PBS group.
Fig 4c
		Survival of hACE2 mice after Delta strain challenge
		S-Fc group	Survival (0)/Death(1)		Days		PBS group	Survival (0)/Death(1)		Days
		WT1	0		14		PBS1	1		8
		WT2	0		14		PBS2	1		7
		WT3	1		5		PBS3	1		8
		WT4	0		14		PBS4	1		6
		WT5	0		14		PBS5	1		8
		WT6	0		14
		6 male are used in S-Fc group and 5 male are used in PBS group.
Fig 4d
		Virus titer (Log 10) in hACE2 mice (6 dpi)
				S-Fc group					PBS group
		Nasal turbinate		0.511883	0.511883	0.511883	0.511883	0.511883	4.84634	4.01157	1.51188	1.74284	5.01157
		Lung		0.511883	0.511883	0.511883	0.511883	0.511883	3.88846	3.28126	1.51188	4.01157	3.51188
		Brain		6.84634	0.511883	0.511883	0.511883	0.511883	8.28103	7.84634	7.01157	7.51188	8.01284
		5 male are used in each group.
Fig 4g
		Serum nAb titer (Log10) against Omicron B.1.1.529
		2x immunization
		Mouse ID	1	2	3	4	5	6	7	8	9	10
		S-Fc/WT	0.69897	0.69897	0.69897	0.69897	0.69897	0.69897	0.69897	0.69897	1.60206	0.69897
		PBS	0.69897	0.69897	0.69897	0.69897	0.69897	0.69897	0.69897	0.69897	0.69897	0.69897
		3x immunization
		Mouse ID	1	2	3	4	5	6	7	8	9	10
		S-Fc/WT	1	1	1	0.69897	1	0.69897	1.60206	1.30103	1.90309	1.60206
		PBS	0.69897	0.69897	0.69897	0.69897	0.69897	0.69897	0.69897	0.69897	0.69897	0.69897
		6 male and 4 female are used each group.
Fig 4h
		hACE2 mouse body weight loss after Omicron B.1.1.529 strain challenge
			Days post-infection									Days post-infection
		S-Fc group	d0	d1	d2	d3	d4	d5	d6		PBS group	d0	d1	d2	d3	d4	d5	d6
		WT1	1	0.960265	0.927152	0.900662	0.930464				PBS1	1	0.943218	0.905363	0.85489	0.895899
		WT2	1	0.993151	0.986301	0.965753	0.982877				PBS2	1	1.00322	0.996785	0.987138	1
		WT3	1	0.990164	0.97377	0.967213	0.977049				PBS3	1	0.996564	0.948454	0.941581	0.927835
		WT4	1	1.00778	1.01556	0.996109	1.00778				PBS4	1	0.971875	0.94375	0.903125	0.928125
		WT5	1	0.987302	0.996825	0.990476	0.993651				PBS5	1	0.965753	0.955479	0.962329	0.962329
		WT6	1	1.0083	1.01245	0.983402	0.958506	0.93361	0.950207		PBS6	1	1.00855	1	1	1.03419	1.02991	1.02137
		WT7	1	0.981685	0.992674	0.989011	1.01099	1.0293	1.00366		PBS7	1	1.0121	0.979839	0.971774	0.975806	0.943548	0.931452
		WT8	1	0.922481	0.922481	0.918605	0.922481	0.937984	0.949612		PBS8	1	0.922481	0.922481	0.918605	0.922481	0.937984	0.949612
		WT9	1	1.01509	1.01887	1.00755	1.03019	1.02642	1.01132		PBS9	1	0.958848	0.979424	0.987654	1.04938	1.02881	1.01235
		WT10	1	0.974074	0.962963	0.944444	0.955556	0.948148	0.940741		PBS10	1	1.00885	1.02655	1.0354	1.04425	1.02212	1.0177
		Average	1	0.98403	0.980905	0.966322	0.976954	0.975092	0.971109		Average	1	0.979145	0.965812	0.956249	0.974029	0.992476	0.986495
		SD	0	0.0272995	0.0345351	0.0350311	0.0352507	0.0484683	0.0335334		SD	0	0.0313781	0.0374546	0.0528366	0.0558222	0.0473386	0.042568
		Note: 5 mice in each group were euthanized at 4 dpi for virus titration.
		6 male and 4 female are used each group.
Fig 4i
		Virus titer (Log 10) in hACE2 mice (4 dpi)
				S-Fc group					PBS group
		Nasal turbinate		0.511883	0.511883	0.511883	0.511883	0.511883	3.01157	1.51188	2.01157	2.01157	0.511883
		Lung		0.511883	1.51188	3.1784	0.511883	0.511883	4.84634	4.01157	4.34439	4.01157	4.74284
		Brain		0.511883	0.511883	0.511883	0.511883	0.511883	0.511883	0.511883	1.51188	0.511883	0.511883
		Trachea		0.511883	0.511883	0.511883	0.511883	0.511883	0.511883	0.511883	0.511883	0.511883	0.511883
		3 male and 2 female are used each group.
Fig 4j
		Virus titer (Log 10) in hACE2 mice (6 dpi)
				S-Fc group					PBS group
		Nasal turbinate		0.511883	0.511883	0.511883	0.511883	0.511883	0.511883	0.511883	1.84634	0.511883	0.511883
		Lung		0.511883	0.511883	0.511883	0.511883	0.511883	2.26162	4.51188	3.84634	4.1784	3.84634
		Brain		0.511883	0.511883	0.511883	0.511883	0.511883	0.511883	0.511883	3.28126	0.511883	0.511883
		Trachea		0.511883	0.511883	0.511883	0.511883	0.511883	0.511883	0.511883	0.511883	0.511883	0.511883
		3 male and 2 female are used each group.

## Sheet: Fig 5b-d,f-g
Fig 5b
		Nasal IgA titer (Log 10, intranasal Vs intramuscular)
		Mouse ID	1	2	3	4	5	6	7	8	9	10
		S-Fc (i.n)	3.10721	2.50515	3.40824	3.10721	2.80618	1.90309	2.80618	3.10721	2.50515	3.10721
		S-Fc (i.m)	0.39794	0.39794	0.39794	0.39794	0.39794	0.39794	0.69897	0.39794	0.39794	0.39794
		The results are the combined data from two independent experiments
		5 male and 5 female are included in each group.
		Nasal IgG titer (Log 10, intranasal Vs intramuscular)
		Mouse ID	1	2	3	4	5	6	7	8	9	10
		S-Fc (i.n)	2	1.69897	2	2	2.60206	1.69897	2.60206	2.30103	2	2.60206
		S-Fc (i.m)	2.90309	3.20412	2.30103	2.60206	2.30103	2.60206	3.20412	2.30103	2.90309	3.20412
		The results are the combined data from two independent experiments
		5 male and 5 female are included in each group.
Fig 5c
		BAL IgA titer (Log 10, intranasal Vs intramuscular)
		Mouse ID	1	2	3	4	5	6	7	8	9	10
		S-Fc (i.n)	3.10721	2.20412	2.20412	1.90309	2.80618	2.20412	1.90309	3.10721	1.90309	1.90309
		S-Fc (i.m)	1.60206	0.39794	0.69897	0.69897	0.39794	0.39794	1.30103	0.69897	0.39794	1
		The results are the combined data from two independent experiments
		5 male and 5 female are included in each group.
		BAL IgG titer (Log 10, intranasal Vs intramuscular)
		Mouse ID	1	2	3	4	5	6	7	8	9	10
		S-Fc (i.n)	3.20412	3.50515	2.60206	3.20412	3.80618	2.90309	3.50515	3.20412	3.20412	3.20412
		S-Fc (i.m)	3.50515	2.90309	2.90309	3.50515	3.20412	3.20412	4.10721	3.20412	3.50515	3.50515
		The results are the combined data from two independent experiments
		5 male and 5 female are included in each group.
Fig 5d
		Serum titer (Log 10, intranasal Vs intramuscular)
		Mouse ID	1	2	3	4	5	6	7	8	9	10
		S-Fc (i.n)	5.0103	5.0103	5.0103	5.61236	5.61236	5.0103	5.61236	5.61236	5.31133	5.61236
		S-Fc (i.m)	5.31133	5.61236	5.61236	5.91339	5.91339	5.61236	6.21442	5.91339	5.91339	5.61236
		The results are the combined data from two independent experiments
		5 male and 5 female are included in each group.
Fig 5f
		Lung CD4+TRM cells
		Mouse ID	1	2	3	4	5	6	7	8	9	10
		Mock	97.428	137.78	132.66	111.69	91.027	288.288	2077.6	110.152	624	231.312
		I.N	3062.4	1180.3	1639.1	2270.4	2590.1	5096	3520	12544	9520	4560
		I.M	51.15	55.545	72.332	206	110.1	45.024	103.18	342.576	223.776	175.344
		The results are the combined data from two independent experiments
		5 male and 5 female are included in each group.
Fig 5g
		Lung CD8+TRM cells
		Mouse ID	1	2	3	4	5	6	7	8	9	10
		Mock	0	0	4.917	0	0	0	16.3664	8.4672	0	8.9112
		I.N	542.3	78.793	88.6	219.945	526.8	2016	314.24	851.2	2584	1094.4
		I.M	0	9.3104	0	0	0	0	13.16	8.54	19.6224	6.4896
		The results are the combined data from two independent experiments
		5 male and 5 female are included in each group.

## Sheet: Fig 6a-d,f
Fig 6a
		Hamster serum IgG titer (Log10)
		Hamster ID	1	2	3	4	5	6
		S-Fc (i.n)	5.61236	5.61236	5.91339	5.91339	5.91339	5.61236
		S-Fc (i.m)	5.31133	5.61236	5.61236	5.61236	5.61236	5.61236
		Unimmunized	2.90309	2.90309	2.60206	2.90309	2.60206	2.90309
		6 male hamsters are used for each group.
Fig 6b
		Hamster serum nAb titer (Log10)
		Hamster ID	1	2	3	4	5	6
		S-Fc (i.n)	1.90309	2.20412	2.20412	2.80618	2.50515	2.20412
		S-Fc (i.m)	2.50515	2.20412	2.50515	1.90309	2.20412	2.50515
		Unimmunized	0.69897	0.69897	0.69897	0.69897	0.69897	0.69897
		6 male hamsters are used for each group.
Fig 6c
		Hamster nasal IgA titer (Log2)
		Hamster ID	1	2	3	4	5	6
		S-Fc (i.n)	5	4	6	6	5	4
		S-Fc (i.m)	1	1	1	1	2	1
		Unimmunized	1	1	1	1	1	1
		6 male hamsters are used for each group.
Fig 6d
		Hamster nasal IgG titer (Log2)
		Hamster ID	1	2	3	4	5	6
		S-Fc (i.n)	6	6	9	8	8	5
		S-Fc (i.m)	4	5	6	7	6	4
		Unimmunized	1	1	1	1	1	1
		6 male hamsters are used for each group.
Fig 6f
	Group 1
		Donor throat virus titer (Log10)									Recipient throat virus titer (Log10)
			Days post-infection (dpi)									Days post-exposure (dpe)
		Hamster ID	1	2	3	4	5	6	7		Hamster ID	1	2	3	4	5	6	7	8	9	10
		Do-1	6.1784	5.51188	5.84634	3.84634	2.51188	0.511883	0.511883		Re-1	0.511883	4.84634	6.28126	5.34439	5.51188	4.51188	3.1784	0.511883	0.511883	0.511883
		Do-2	6.84634	6.51188	5.51188	4.51188	3.26162	0.511883	0.511883		Re-2	1.74284	5.01157	6.01157	6.1784	5.51188	4.01157	2.51188	1.51188	0.511883	0.511883
		Do-3	6.01157	6.34439	4.84634	4.51188	4.51188	2.28126	0.511883		Re-3	0.511883	0.511883	4.84634	6.51188	6.01157	5.1784	4.84634	2.87737	0.511883	0.511883
		Do-4	6.51188	5.74284	5.74284	2.84634	2.34439	0.511883	0.511883		Re-4	0.511883	5.1784	5.84634	5.34439	4.9861	4.28126	0.511883	0.511883	0.511883	0.511883
		Do-5	7.1784	7.1784	5.51188	4.01157	3.26162	0.511883	0.511883		Re-5	4.01157	6.1784	5.84634	6.01157	5.1784	4.84634	2.01157	1.84634	0.511883	0.511883
		Do-6	7.01157	6.01157	5.1784	4.1784	3.28126	2.51188	0.511883		Re-6	0.511883	5.74284	5.51188	5.74284	6.01157	3.01157	2.51188	0.511883	0.511883	0.511883
	Group 2
		Donor throat virus titer (Log10)									Recipient throat virus titer (Log10)
			Days post-infection (dpi)									Days post-exposure (dpe)
		Hamster ID	1	2	3	4	5	6	7		Hamster ID	1	2	3	4	5	6	7	8	9	10
		Do-1	5.1784	4.01157	4.01157	1.84634	0.511883	0.511883	0.511883		Re-1	0.511883	0.511883	0.511883	0.511883	0.511883	0.511883	0.511883	0.511883	0.511883	0.511883
		Do-2	5.01157	4.84634	4.1784	3.01157	2.1784	0.511883	0.511883		Re-2	0.511883	0.511883	0.511883	0.511883	0.511883	0.511883	0.511883	0.511883	0.511883	0.511883
		Do-3	2.74284	3.84634	2.1784	1.84634	1.74284	0.511883	0.511883		Re-3	0.511883	0.511883	0.511883	0.511883	0.511883	0.511883	0.511883	0.511883	0.511883	0.511883
		Do-4	4.34439	4.01157	4.01157	2.51188	0.511883	0.511883	0.511883		Re-4	0.511883	0.511883	5.1784	5.51188	6.51188	5.1784	4.51188	2.1784	1.74284	0.511883
		Do-5	5.1784	5.1784	3.28126	2.28126	0.511883	0.511883	0.511883		Re-5	0.511883	5.1784	5.51188	6.01157	5.01157	4.01157	1.51188	0.511883	0.511883	0.511883
		Do-6	4.51188	5.01157	3.73094	1.74284	0.511883	0.511883	0.511883		Re-6	0.511883	0.511883	0.511883	0.511883	0.511883	0.511883	0.511883	0.511883	0.511883	0.511883
	Group 3
		Donor throat virus titer (Log10)									Recipient throat virus titer (Log10)
			Days post-infection (dpi)									Days post-exposure (dpe)
		Hamster ID	1	2	3	4	5	6	7		Hamster ID	1	2	3	4	5	6	7	8	9	10
		Do-1	6.1784	5.1784	6.22115	5.01157	4.01157	2.1372	0.511883		Re-1	0.511883	3.84634	5.01157	4.51188	3.01157	2.51188	2.1784	0.511883	0.511883	0.511883
		Do-2	6.1784	4.74284	5.22115	4.51188	3.74284	2.84634	1.84634		Re-2	0.511883	4.84634	4.84634	3.01157	4.01157	1.84634	0.511883	0.511883	0.511883	0.511883
		Do-3	7.01157	6.01157	5.1372	3.84634	3.1784	2.01157	1.51188		Re-3	0.511883	0.511883	0.511883	0.511883	0.511883	0.511883	0.511883	0.511883	0.511883	0.511883
		Do-4	6.01157	5.28126	6.01157	4.74284	4.01157	2.1784	0.511883		Re-4	0.511883	0.511883	0.511883	0.511883	0.511883	0.511883	0.511883	0.511883	0.511883	0.511883
		Do-5	6.84634	5.1784	4.9861	4.1784	3.01157	1.51188	0.511883		Re-5	0.511883	0.511883	0.511883	0.511883	0.511883	0.511883	0.511883	0.511883	0.511883	0.511883
		Do-6	6.26162	5.74284	5.12041	4.1784	4.1784	0.511883	0.511883		Re-6	0.511883	0.511883	0.511883	0.511883	0.511883	0.511883	0.511883	0.511883	0.511883	0.511883
	Group 4
		Donor throat virus titer (Log10)									Recipient throat virus titer (Log10)
			Days post-infection (dpi)									Days post-exposure (dpe)
		Hamster ID	1	2	3	4	5	6	7		Hamster ID	1	2	3	4	5	6	7	8	9	10
		Do-1	5.51188	4.94963	3.74284	2.84634	1.74284	0.511883	0.511883		Re-1	0.511883	0.511883	0.511883	3.84634	5.1784	6.01157	4.84634	5.01157	4.1784	3.1784
		Do-2	6.01157	5.51188	3.51188	3.01157	2.1784	0.511883	0.511883		Re-2	0.511883	0.511883	0.511883	4.01157	5.01157	6.34439	4.51188	4.1784	3.84634	3.1784
		Do-3	6.84634	4.9861	4.1784	3.51188	1.51188	0.511883	0.511883		Re-3	0.511883	0.511883	0.511883	0.511883	3.01157	6.74284	4.84634	4.74284	4.1784	3.01157
		Do-4	6.51188	6.1784	4.1784	2.84634	1.51188	0.511883	0.511883		Re-4	0.511883	0.511883	0.511883	0.511883	2.84634	5.1784	5.51188	5.84634	4.1784	3.1784
		Do-5	6.01157	5.01157	4.74284	3.01157	2.01157	0.511883	0.511883		Re-5	0.511883	5.1372	6.1784	6.34439	4.84634	3.51188	2.01157	0.511883	0.511883	0.511883
		Do-6	6.84634	5.28126	5.01157	3.84634	2.1784	0.511883	0.511883		Re-6	0.511883	5.1784	5.1784	6.01157	5.01157	3.9861	3.51188	1.74284	0.511883	0.511883
	Group 5
		Donor throat virus titer (Log10)									Recipient throat virus titer (Log10)
			Days post-infection (dpi)									Days post-exposure (dpe)
		Hamster ID	1	2	3	4	5	6	7		Hamster ID	1	2	3	4	5	6	7	8	9	10
		Do-1	5.74284	5.01157	4.01157	4.1784	1.84634	0.511883	0.511883		Re-1	0.511883	2.51188	1.84634	4.1784	2.28126	1.84634	0.511883	0.511883	0.511883	0.511883
		Do-2	6.84634	5.51188	4.51188	4.1784	4.1784	2.01157	2.01157		Re-2	0.511883	0.511883	1.51188	2.01157	2.84634	1.51188	0.511883	0.511883	0.511883	0.511883
		Do-3	6.1784	5.51188	5.01157	3.1784	2.1784	1.84634	0.511883		Re-3	0.511883	4.51188	4.1784	4.01157	4.01157	2.84634	0.511883	0.511883	0.511883	0.511883
		Do-4	6.01157	5.01157	4.01157	2.28126	2.28126	2.1784	1.51188		Re-4	0.511883	4.51188	3.84634	4.01157	3.51188	1.84634	0.511883	0.511883	0.511883	0.511883
		Do-5	5.84634	5.1784	5.1784	4.51188	2.84634	1.84634	0.511883		Re-5	0.511883	2.51188	3.1784	2.51188	2.01157	0.511883	0.511883	0.511883	0.511883	0.511883
		Do-6	4.1784	5.01157	4.01157	4.01157	1.51188	1.51188	0.511883		Re-6	0.511883	1.51188	4.01157	3.51188	4.01157	3.51188	3.1784	0.511883	0.511883	0.511883
		6 male hamsters are used for each group.

## Sheet: Sup-Fig 1a-e
	Sup-Fig 1a						Sup-Fig 1b									Sup-Fig 1c
																Sup-Fig 1c is from the lane 1 of the fig above
		Sup-Fig 1a is from the lane 1 of the fig above						Sup-Fig 1b is from the lane 1 of the fig above
		Sup-Fig 1d									Sup-Fig 1e
				Sup-Fig 1d is from the lane 2 of the fig above									Sup-Fig 1e is from the lane 1 of the fig above

## Sheet: Sup-Fig 2
Sup-Fig 2a		Binding of S-Fc or S with convalescent sera
			Sera dilution
			200	400	800	1600	3200	6400	12800	25600	51200	102400	204800
		Donor 1:S-Fc	1.94	1.928	1.873	1.718	1.226	0.757	0.37	0.203	0.098	0.044	0.022
		Donor 1:S	1.977	1.917	1.84	1.611	1.128	0.664	0.294	0.174	0.089	0.039	0.016
		Donor 2: S-Fc	1.937	1.927	1.915	1.875	1.749	1.376	0.848	0.478	0.286	0.123	0.067
		Donor 2: S	1.95	1.938	1.922	1.873	1.647	1.31	0.804	0.458	0.26	0.124	0.062
		Donor 3: S-Fc	0.293	0.145	0.061	0.024	0.01	0.004	0.001	0	0.002	0	0
		Donor 3: S	0.264	0.116	0.044	0.019	0.009	0.005	0	0	0	0	0
		Donor 4: S-Fc	1.941	1.932	1.899	1.81	1.45	0.957	0.49	0.268	0.136	0.067	0.032
		Donor 4: S	1.95	1.932	1.896	1.728	1.35	0.843	0.442	0.219	0.106	0.05	0.025
		Donor 5: S-Fc	1.862	1.647	1.202	0.724	0.385	0.199	0.106	0.046	0.02	0.005	0.012
		Donor 5: S	1.886	1.705	1.296	0.839	0.485	0.246	0.12	0.057	0.024	0.01	0.005
		Donor 6: S-Fc	0.525	0.289	0.155	0.082	0.045	0.019	0.019	0.006	0.016	0	0.001
		Donor 6: S	0.661	0.415	0.237	0.135	0.068	0.032	0.016	0.006	0.001	0	0
Sup-Fig 2b		Binding of S-Fc or S with normal human sera
			Sera dilution
			200	400	800	1600	3200	6400	12800	25600	51200	102400	204800
		Donor 7:S-Fc	0.01	0.005	0.006	0.002	0.003	0.001	0.031	0.063	0	0.033	0.001
		Donor 7:S	0.005	0	0	0	0	0	0	0.009	0	0	0
		Donor 8: S-Fc	0.03	0.016	0.007	0.006	0	0	0	0.015	0	0	0
		Donor 8: S	0.035	0.015	0.006	0.002	0	0	0	0.023	0	0	0
		Donor 9: S-Fc	0.008	0.001	0	0	0	0	0	0	0	0.002	0.001
		Donor 9: S	0	0	0	0.001	0	0	0	0	0	0	0
		Donor 10: S-Fc	0	0.002	0.003	0	0	0	0	0.001	0	0	0
		Donor 10: S	0.005	0.001	0	0	0	0	0	0	0	0	0
Sup-Fig 2c
			Coating protein concentration (ng/ml)
		Protein (Ab)	160	80	40	20	10	5	2.5	1.25	0.63	0.32	0.16
		S-Fc (2TP1B11)	1.58	1.606	1.295	0.675	0.351	0.181	0.091	0.049	0.036	0.009	0.004
		S ( 2TP1B11)	1.546	1.6	1.284	0.654	0.343	0.17	0.075	0.038	0.026	0.002	0
		S-Fc (2TP2C7)	1.031	0.568	0.222	0.096	0.056	0.053	0.024	0.01	0.004	0.015	0.021
		S (2TP2C7)	1.019	0.554	0.214	0.091	0.051	0.045	0.019	0.005	0.003	0.007	0.005
		S-Fc (2TP2E7)	0.665	0.531	0.314	0.18	0.095	0.046	0.032	0.014	0.006	0.003	0.001
		S (2TP2E7)	0.647	0.52	0.301	0.17	0.086	0.039	0.029	0.01	0.003	0.013	0
		S-Fc (40150-R007)	1.646	1.559	1.53	1.553	1.3	0.888	0.487	0.254	0.129	0.06	0.03
		S (40150-R007)	1.631	1.522	1.528	1.552	1.306	0.894	0.517	0.254	0.125	0.062	0.03
		S-Fc (40590-T62)	1.792	1.69	1.757	1.751	1.629	1.652	1.44	1.099	0.727	0.356	0.208
		S (40590-T62)	1.71	1.709	1.689	1.716	1.663	1.538	1.34	1.016	0.575	0.307	0.17
		S-Fc (40150-T62-CoV2)	1.644	1.662	1.543	1.261	0.913	0.558	0.298	0.184	0.083	0.041	0.046
		S (40150-T62-CoV2)	1.645	1.633	1.508	1.207	0.859	0.508	0.261	0.124	0.047	0.017	0.014
		S-Fc (RSV-F ab)	0.006	0.003	0.002	0.001	0.023	0.006	0.031	0.016	0.007	0.005	0.03
		S (RSV-F ab)	0.001	0.001	0	0.015	0	0.002	0.001	0.001	0.002	0.001	0
Sup-Fig 2d
			Coating protein concentration (ng/ml)
		Protein (Ab)	2560	1280	640	320	160	80	40	20	10	5	2.5
		S-Fc (40952-MM57)	0.955	0.918	1.025	0.966	0.673	0.453	0.251	0.109	0.049	0.021	0.011
		S ( 40952-MM57)	0.955	0.96	0.979	1.051	0.733	0.434	0.27	0.116	0.057	0.02	0.01
		S-Fc (SPD-M128)	1.896	1.897	1.892	1.89	1.678	0.55	0.209	0.079	0.029	0.014	0.002
		S (SPD-M128)	1.898	1.894	1.894	1.895	1.747	0.643	0.251	0.099	0.041	0.021	0.015
Sup-Fig 2e
		The IgG1 Fc-specific Ab titers in sera (Log10)
		Mouse ID	1	2	3	4	5	6	7	8	9	10	11	12	13	14	15	16
		S-Fc/WT	3.80618	3.50515	3.20412	3.80618	3.80618	3.80618	3.20412	3.20412	3.20412	3.80618	2.90309	2.60206	2.90309	3.20412	3.80618	3.50515
		S	2	2	2	2	2	2	2	2	2	2	2	2	2	2	2	2
		PBS	2	2	2	2	2	2	2	2	2	2	2	2	2	2	2
		The results are the combined data from two independent experiments
		S-Fc/WT (6 male + 10 female); S (6 male + 10 female); PBS (5 male + 10 female)

## Sheet: Sup-Fig 3
Sup-Fig 3a
		Nasal wash anti-S IgG titer (Log10)
		Mouse ID	1	2	3	4	5	6
		S-Fc/WT	1.90309	1.60206	2.20412	1.60206	2.50515	1.60206
		S-Fc/KO	1.30103	1	1	1	1
		S	1	1	1	1	1
		PBS	1	1	1	1	1
		Female mice are used in all groups.
Sup-Fig 3b
		Nasal wash anti-S IgA titer (Log10)
		Mouse ID	1	2	3	4	5	6
		S-Fc/WT	2.20412	1.60206	2.80618	2.80618	2.20412	1.60206
		S-Fc/KO	1.60206	1.30103	1.30103	1.60206	0.69897
		S	1.60206	0.69897	1	1	1
		PBS	0.69897	0.69897	0.69897	0.69897	0.69897
		Female mice are used in all groups.
Sup-Fig 3c
		BAL anti-S IgG titer (Log10)
		Mouse ID	1	2	3	4	5	6
		S-Fc/WT	3.10721	2.50515	2.80618	2.50515	2.50515	3.10721
		S-Fc/KO	1.90309	1.60206	1.30103	1.60206	1.90309
		S	1.30103	1.30103	1.30103	1.30103	1.30103
		PBS	1	1	1	1	1
		Female mice are used in all groups.
Sup-Fig 3d
		BAL anti-S IgA titer (Log10)
		Mouse ID	1	2	3	4	5	6
		S-Fc/WT	3.70927	2.50515	3.10721	3.40824	2.80618	3.10721
		S-Fc/KO	2.50515	2.50515	2.20412	2.50515	2.50515
		S	1.90309	1.60206	1.60206	1.30103	1
		PBS	0.69897	0.69897	0.69897	0.69897	0.69897
		Female mice are used in all groups.
Sup-Fig 3e
		Serum Delta-specific nAb titer (Log10)
		Mouse ID	1	2	3	4	5	6	7	8	9	10	11
		S-Fc	2.20412	0.69897	1	0.69897	1	1.30103	1.30103	1.30103	1.60206	0.69897	1.30103
		PBS	0.69897	0.69897	0.69897	0.69897	0.69897	0.69897	0.69897	0.69897	0.69897	0.69897
		S-Fc group (5 male + 6 female); PBS group (5 male + 5 female)
Sup-Fig 3f
		Lung histopathology score
		Mouse ID	1	2	3	4	5
		S-Fc	0.5	2	2	1	2
		PBS	4	3	3	3	4
		2 male and 3 female are used in each group.
Sup-Fig 3g
			Sup-Fig 3g is from the lane 4 of the fig above
Sup-Fig 3h
		Lung XBB1.5 virus titer (Log10)
		Mouse ID	1	2	3	4	5
		S-Fc (4 dpi)	0.511883	0.511883	0.511883	0.511883	0.511883
		PBS (4 dpi)	5.1784	4.84634	5.84634	6.01157	6.01157
		S-Fc (6 dpi)	0.511883	0.511883	0.511883	0.511883	0.511883
		PBS (6 dpi)	5.01157	5.1784	6.51188	5.84634	5.84634
		2 male and 3 female are used in each group.

[truncated: 8 more sheets: Sup-Fig 4, Sup-Fig 6, Sup-Fig 7, Sup-Fig 8, Sup-Fig 9, Sup-Fig 10, Sup-Fig 11, Sup-Fig 12]
